# Supplementary material for: An ALS-Linked Mutant SOD1 Produces a Locomotor Defect Associated with Aggregation and Synaptic Dysfunction When Expressed in Neurons of Caenorhabditis elegans
Source: PLoS Genet. 2009 Jan 23;5(1):e1000350. doi: 10.1371/journal.pgen.1000350 (PMC2621352; doi:10.1371/journal.pgen.1000350)
Supplement: Table S1 — RNAi screening hits. (0.10 MB XLS) [file pgen.1000350.s011.xls]

## Sheet: Sheet1
Supplemental table 1. Genes whose inactivation increases SOD1 neuronal aggregation
Gene	Sequence name	RNAi inclusion score	Category	Gene function	Allele & inclusion score	Human ortholog (O) or homolog (H)
hsf-1	Y53C10A.12	5	protein quality control, chaperone	hsf-1 encodes the C. elegans heat-shock transcription factor ortholog	sy441; ++	O
C30C11.4	C30C11.4	3	protein quality control, chaperone	member of the molecular chaperones HSP105/HSP110/SSE1, HSP70 superfamily; orthologous to human heat shock protein APG-1	gk533; ++	O
dnj-19	T05C3.5	3	protein quality control, chaperone	DnaJ homolog subfamily A member 2	gk649; ++	O
F08H9.4	F08H9.4	3	protein quality control, chaperone	F08H9.4 encodes a heat shock protein (HSP) of the HSP16 class; unlike most HSP16s in C. elegans, it is specifically expressed in a particular tissue (the excretory canal and ventral nerve-cord neurons).	ok1976; ++	H
stc-1	F54C9.2	3	protein quality control, chaperone	member of the molecular chaperones HSP70/HSC70, HSP70 superfamily; orthologous to human stress 70 protein chaperone microsome-associated 60 kDa protein precursor		O
CCT-4	K01C8.10	2	protein quality control, chaperone	cct-4 encodes a putative delta subunit of the eukaryotic cytosolic ('T complex') chaperonin, orthologous to human CCT4		O
CCT-5	C07G2.3	2	protein quality control, chaperone	cct-5 encodes, by alternative splicing, two isoforms of a putative epsilon subunit of the eukaryotic cytosolic chaperonin, orthologous to human CCT5		O
W07G4.4	W07G4.4	4	protein quality control, turnover	Predicted aminopeptidase of the M17 family		H
sel-10	F55B12.3	3	protein quality control, turnover	sel-10 encodes two isoforms of an F-box and WD-repeat-containing protein that is a member of the CDC4/CUL-1 family of E2-E3 ubiquitin ligases that target cell cycle control proteins for ubiquitin-mediated degradation		O
rbx-1	ZK287.5	2	protein quality control, turnover	The rbx-1 gene encodes an ortholog of the mammalian RING box protein RBX1 (or ROC1), which interacts with several cullins and is a subunit of both the von Hippel-Lindau (VHL) tumor suppressor complex and of the SCF ubiquitin-ligase (E3) complex.	ok782; +	O
C27A12.6	C27A12.6	2	protein quality control, turnover	Predicted E3 ubiquitin ligase		H
Y54E10BR.4	Y54E10BR.4	2	protein quality control, turnover	Predicted RNA-binding protein Nob1p involved in 26S proteasome assembly		O
F30A10.10	F30A10.10	1	protein quality control, turnover	Ubiquitin carboxyl-terminal hydrolase		H
uba-2	W02A11.4	5	protein quality control, modification	uba-2 encodes the C. elegans ortholog of Saccharomyces cerevisiae Uba2p and human ubiquitin-like 2 activating enzyme E1B; by homology, UBA-2 is predicted to form, with a regulatory subunit, AOS-1, a heterodimeric enzyme that activates the ubiquitin-like protein SMO-1/SUMO		O
ubc-9	F29B9.6	4	protein quality control, modification	ubc-9 encodes an E2 ubiquitin-conjugating enzyme orthologous to Saccharomyces cerevisiae Ubc9p, which mediates the covalent attachment of the small ubiquitin-related modifier (SUMO) to various substrates		O
gei-17	W10D5.3	3	protein quality control, modification	orthologous to E3 SUMO-protein ligase PIAS1		O
C05C8.7	C05C8.7	3	protein quality control, modification	homologous to human isoform 1 of mannose-6-phosphate isomerase		H
R10D12.10	R10D12.10	3	protein quality control, modification	protein kinase		H
H18N23.2	H18N23.2	2	protein quality control, modification	orthologous to human protein phosphatase 1 regulatory subunit 3B		O
T09B4.1	T09B4.1	2	protein quality control, modification	orthologous to human GPI mannosyltransferase 2		O
F13H10.4	F13H10.4	1	protein quality control, modification	orthologous to human mannosyl-oligosaccharide glucosidase		O
fut-4	K12H6.3	1	protein quality control, modification	fut-4 encodes a member of the glycosyltransferase 10 family	gk111; +	H
bli-3	F56C11.1	3	redox	dual oxidase ('Ce-Duox1'), with an N-terminal peroxidase domain, two central calmodulin-binding EF hands, and a C-terminal superoxide-generating NADPH-oxidase domain	e767; ++	O
pdi-2	C07A12.4	2	redox	orthologous to human protein disulfide-isomerase precursor	gk375; ++	O
C30H7.2	C30H7.2	2	redox	orthologous to human thioredoxin domain-containing protein 4 precursor		O
dbl-1	T25F10.2	3	signal transduction	dbl-1 encodes a member of the transforming growth factor beta (TGFbeta) superfamily	nk3, ++	O
dat-1	T23G5.5	3	signal transduction	dat-1 encodes a plasma membrane dopamine transporter	tm903, +	H
srd-56	E04F6.14	2	signal transduction	chemoreceptor/7TM receptor		N
trpa-1	C29E6.2	2	signal transduction	trpa-1 encodes a transient receptor potential (TRP) ion channel orthologous to the human TRPA1 channel		O
rrc-1	F47A4.3	1	signal transduction	orthologous to human Rho GTPase-activating protein		O
nhr-119	K12H6.1	1	signal transduction	Predicted hormone receptor		H
acy-3	C44F1.5	1	signal transduction	acy-3 encodes a predicted member of the adenylyl cyclase family		H
H43I07.2	H43I07.2	3	transcription	orthologous to human isoform 1 of DNA-directed RNA polymerases I and III subunit RPAC1		O
Y65B4A.1	Y65B4A.1	2	transcription	Transcription elongation factor TAT-SF1		O
C23H3.3	C23H3.3	1	transcription	transcription coactivator complex, P50 component (LigT RNA ligase/phosphodiesterase family)		O
rsp-2	W02B12.2	3	transcription, RNA processing	orthologous to human splicing factor, arginine/serine-rich 4		O
lsm-3	Y62E10A.12	2	transcription, RNA processing	small nuclear ribonucleoprotein (snRNP) LSM3		O
emb-4	Y80D3A.2	1	transcription, RNA processing	emb-4 (also known as mal-2 or sel-6) encodes a nuclear protein orthologous to human AQR/IBP160, an intron-binding spliceosomal 'Aquarius' protein with a helicase-like domain		O
Y71H10B.1	Y71H10B.1	3	metabolism	IMP-GMP specific 5'-nucleotidase		O
ZK54.1	ZK54.1	2	metabolism	permease of the major facilitator superfamily		H
F53F1.2	F53F1.2	2	metabolism	aldo/keto reductase family proteins		H
H12D21.4	H12D21.4	2	metabolism	sulfurtransferase		H
C01G12.8	C01G12.8	2	metabolism	Na+/K+ ATPase, alpha subunit		H
C06E4.6	C06E4.6	2	metabolism	reductase		H
top-1	M01E5.5	5	DNA replication and repair	DNA topoisomerase I		O
div-1	R01H10.1	2	DNA replication and repair	the B subunit of the DNA polymerase alpha-primase complex	or148, ++	O
his-6	F45F2.13	2	DNA replication and repair	his-6 encodes an H3 histone.		H
his-8	F45F2.12	2	DNA replication and repair	his-8 encodes an H2B histone		H
col-158	D2023.7	3	extracellular matrix	Collagen related protein		H
col-176	ZC373.7	2	extracellular matrix	Collagen related protein		H
W02A11.1	W02A11.1	2	translation	tRNA(1-methyladenosine) methyltransferase subunit		O
pqn-68	T16G1.10	2	translation	D-Tyr-tRNA (Tyr) deacylase		O
rab-11.2	W04G5.2	1	Intracellular trafficking	homologous to human ras-related protein Rab-11A		H
tba-8	ZK899.4	1	Intracellular trafficking, tubulin	tba-8 encodes a member of the alpha tubulin family		H
pha-4	F38A6.1	4	uncategorized	pha-4 encodes a FoxA transcription factor, involved in longevity		O
pqn-38	F44B9.7	4	uncategorized	uncharacterized protein		N
C26E1.2	C26E1.2	3	uncategorized	uncharacterized protein		N
Y57A10B.6	Y57A10B.6	3	uncategorized	uncharacterized protein		N
T20D3.3	T20D3.3	3	uncategorized	uncharacterized protein		N
R144.3	R144.3	3	uncategorized	uncharacterized protein		N
F38E11.6	F38E11.6	3	uncategorized	uncharacterized protein		N
nrf-6	C08B11.4	3	uncategorized	nrf-6 encodes a protein with 12 predicted transmembrane domains that is highly similar to NDG-4		N
lpd-3	Y47G6A.23	2	uncategorized	in C. elegans, LPD-3 activity is required for normal lipid metabolism		O
T25G12.3	T25G12.3	2	uncategorized	uncharacterized protein		N
F44E5.3	F44E5.3	2	uncategorized	uncharacterized protein		N
lin-42	F47F6.1	2	uncategorized	lin-42 encodes a PAS domain-containing protein orthologous to the insect and mammalian Period proteins that function in the timing of circadian rhythms		O
T20D3.6	T20D3.6	2	uncategorized	uncharacterized protein		H
C29E6.4	C29E6.4	2	uncategorized	uncharacterized protein		N
R04E5.7	R04E5.7	2	uncategorized	uncharacterized protein		N
K09B11.3	K09B11.3	2	uncategorized	uncharacterized protein		N
T07C4.3	T07C4.3	2	uncategorized	uncharacterized protein		N
fbxb-54	K05F6.7	2	uncategorized	uncharacterized protein		N
C16C8.13	C16C8.13	2	uncategorized	uncharacterized protein		N
C18E9.7	C18E9.7	2	uncategorized	uncharacterized protein		N
C47G2.5	C47G2.5	2	uncategorized	orthologous to human protein phosphatase 6, regulatory subunit 1		O
lin-49	F42A9.2	2	uncategorized	orthologous to human peregrin		O
mdt-17	Y113G7B.18	2	uncategorized	orthologous to human Isoform 1 of Mediator of RNA polymerase II transcription subunit 17		O
F09C8.2	F09C8.2	1	uncategorized	orthologous to human Isoform 3 of Growth inhibition and differentiation-related protein 88		O
H40L08.3	H40L08.3	1	uncategorized	uncharacterized protein		H
F56C11.5	F56C11.5	1	uncategorized	uncharacterized protein		N
F56G4.4	F56G4.4	1	uncategorized	uncharacterized protein		H
Genes whose inactivation presumably enhances transgene silencing
D2096.8	D2096.8	4	gene silencing or RNA interference	Nucleosome assembly protein NAP-1		O
lin-61	R06C7.7	4	gene silencing or RNA interference	lin-61 encodes a protein that contains mbt repeats and has similarity to the Drosophila Polycomb group protein Sex Comb on Midleg and human protein H-l-(3)mbl-like; LIN-61 is predicted to function as part of a transcriptional regulatory complex		O
mes-4	Y2H9A.1	4	gene silencing or RNA interference	mes-4 encodes a SET domain-containing protein that also contains three plant homeodomain (PHD) fingers		H
gfl-1	M04B2.3	4	gene silencing or RNA interference	gfl-1 encodes an ortholog of human glioma-amplified-sequence-41		O
set-1	T26A5.7	3	gene silencing or RNA interference	Predicted methyltransferase		O
dcr-1	K12H4.8	3	gene silencing or RNA interference	dcr-1 encodes a bidentate ribonuclease that is required both for RNA interference and for synthesis of small developmental RNAs		O
alg-1	F48F7.1	1	gene silencing or RNA interference	A homolog of RDE-1 that is involved in RNA interference and affects developmental timing		O
Foot notes
1. RNAi inclusion scores range from 1 to 5, with 5 having the strongest enhancement on the inclusion profile.
2. Alleles are loss-of-function mutations that have been bred to homozygosity (unless indicated otherwise) in the strain carrying the G85R-YFP transgene; + represents moderate enhancement of the inclusion profile, and ++ strong enhancement.
3. Homology between the C. elegans and human genes were studied. Orthologs, labeled O, are defined as best Blast matches in two directions (39 of 81 genes); genes having less but significant homology to a human gene are labeled H (24 of 81 genes); genes without clear human homology are unlabeled.
Summary
Total hits		88
Gene silencing		7
Adjusted total		81
Protein chaperones, turnover, & modification		22	0.271605
Redox		3	0.037037
Signal transduction		7	0.0864198
transcription, RNA processing		6	0.0740741
Metabolism		6	0.0740741
DNA replication and repair		4	0.0493827
Extracellular matrix		2	0.0246914
Translation		2	0.0246914
Intracellular trafficking		2	0.0246914
Uncategorized		27	0.333333
